# Supplementary material for: Nuclear FGFR1 promotes pancreatic stellate cell-driven invasion through up-regulation of Neuregulin 1
Source: Oncogene. 2022 Nov 10;42(7):491–500. doi: 10.1038/s41388-022-02513-5 (PMC9918430; doi:10.1038/s41388-022-02513-5)
Supplement: Supplementary file 2 — FGFR1 ChIP-seq data [file 41388_2022_2513_MOESM2_ESM.csv]

	seqnames	start	end	width	strand	Count	annotation	geneChr	geneStart	geneEnd	geneLength	geneStrand	geneId	transcriptId	distanceToTSS	ENSEMBL	SYMBOL	GENENAME
1	chr1	10013	10435	423	*	4	Promoter (1-2kb)	1	11874	14409	2536	1	100287102	uc001aaa.3	-1439	ENSG00000223972	DDX11L1	DEAD/H-box helicase 11 like 1
15	chr1	161424344	161424725	382	*	4	Exon (uc021pck.1/uc021pck.1, exon 1 of 1)	1	161475205	161489360	14156	1	2212	uc001gam.3	-50480	ENSG00000143226	FCGR2A	Fc fragment of IgG receptor IIa
16	chr1	161425180	161425697	518	*	4	Exon (uc021pcm.1/uc021pcm.1, exon 1 of 1)	1	161475205	161489360	14156	1	2212	uc001gam.3	-49508	ENSG00000143226	FCGR2A	Fc fragment of IgG receptor IIa
17	chr1	161432573	161432910	338	*	4	Exon (uc021pcr.1/uc021pcr.1, exon 1 of 1)	1	161475205	161489360	14156	1	2212	uc001gam.3	-42295	ENSG00000143226	FCGR2A	Fc fragment of IgG receptor IIa
20	chr1	161438640	161439566	927	*	4	Exon (uc021pcu.1/uc021pcu.1, exon 1 of 1)	1	161475205	161489360	14156	1	2212	uc001gam.3	-35639	ENSG00000143226	FCGR2A	Fc fragment of IgG receptor IIa
25	chr1	228744191	228746787	2597	*	4	Distal Intergenic	1	228780394	228788159	7766	1	574029	uc001htd.2	-33607	NA	DUSP5P1	dual specificity phosphatase 5 pseudogene 1
26	chr1	228747202	228747461	260	*	4	Distal Intergenic	1	228780394	228788159	7766	1	574029	uc001htd.2	-32933	NA	DUSP5P1	dual specificity phosphatase 5 pseudogene 1
27	chr1	228747865	228748958	1094	*	4	Distal Intergenic	1	228780394	228788159	7766	1	574029	uc001htd.2	-31436	NA	DUSP5P1	dual specificity phosphatase 5 pseudogene 1
28	chr1	228749313	228749937	625	*	4	Distal Intergenic	1	228780394	228788159	7766	1	574029	uc001htd.2	-30457	NA	DUSP5P1	dual specificity phosphatase 5 pseudogene 1
29	chr1	228750256	228753437	3182	*	4	Distal Intergenic	1	228780394	228788159	7766	1	574029	uc001htd.2	-26957	NA	DUSP5P1	dual specificity phosphatase 5 pseudogene 1
30	chr1	228753735	228754184	450	*	4	Distal Intergenic	1	228780394	228788159	7766	1	574029	uc001htd.2	-26210	NA	DUSP5P1	dual specificity phosphatase 5 pseudogene 1
31	chr1	228754646	228755596	951	*	4	Distal Intergenic	1	228780394	228788159	7766	1	574029	uc001htd.2	-24798	NA	DUSP5P1	dual specificity phosphatase 5 pseudogene 1
32	chr1	228756835	228758480	1646	*	4	Distal Intergenic	1	228780394	228788159	7766	1	574029	uc001htd.2	-21914	NA	DUSP5P1	dual specificity phosphatase 5 pseudogene 1
33	chr1	228759123	228760251	1129	*	4	Distal Intergenic	1	228780394	228788159	7766	1	574029	uc001htd.2	-20143	NA	DUSP5P1	dual specificity phosphatase 5 pseudogene 1
34	chr1	228760874	228762353	1480	*	4	Distal Intergenic	1	228780394	228788159	7766	1	574029	uc001htd.2	-18041	NA	DUSP5P1	dual specificity phosphatase 5 pseudogene 1
35	chr1	228762957	228764682	1726	*	4	Distal Intergenic	1	228780394	228788159	7766	1	574029	uc001htd.2	-15712	NA	DUSP5P1	dual specificity phosphatase 5 pseudogene 1
36	chr1	228765465	228766851	1387	*	4	Distal Intergenic	1	228780394	228788159	7766	1	574029	uc001htd.2	-13543	NA	DUSP5P1	dual specificity phosphatase 5 pseudogene 1
37	chr1	228767149	228769260	2112	*	4	Distal Intergenic	1	228780394	228788159	7766	1	574029	uc001htd.2	-11134	NA	DUSP5P1	dual specificity phosphatase 5 pseudogene 1
38	chr1	228769564	228770051	488	*	4	Distal Intergenic	1	228780394	228788159	7766	1	574029	uc001htd.2	-10343	NA	DUSP5P1	dual specificity phosphatase 5 pseudogene 1
39	chr1	228770395	228770905	511	*	4	Distal Intergenic	1	228780394	228788159	7766	1	574029	uc001htd.2	-9489	NA	DUSP5P1	dual specificity phosphatase 5 pseudogene 1
40	chr1	228772602	228773160	559	*	4	Distal Intergenic	1	228780394	228788159	7766	1	574029	uc001htd.2	-7234	NA	DUSP5P1	dual specificity phosphatase 5 pseudogene 1
41	chr1	228773890	228774582	693	*	4	Distal Intergenic	1	228780394	228788159	7766	1	574029	uc001htd.2	-5812	NA	DUSP5P1	dual specificity phosphatase 5 pseudogene 1
42	chr1	228774901	228775849	949	*	4	Distal Intergenic	1	228780394	228788159	7766	1	574029	uc001htd.2	-4545	NA	DUSP5P1	dual specificity phosphatase 5 pseudogene 1
43	chr1	228776131	228776509	379	*	4	Distal Intergenic	1	228780394	228788159	7766	1	574029	uc001htd.2	-3885	NA	DUSP5P1	dual specificity phosphatase 5 pseudogene 1
44	chr1	228777324	228777761	438	*	4	Promoter (2-3kb)	1	228780394	228788159	7766	1	574029	uc001htd.2	-2633	NA	DUSP5P1	dual specificity phosphatase 5 pseudogene 1
45	chr1	228778547	228778975	429	*	4	Promoter (1-2kb)	1	228780394	228788159	7766	1	574029	uc001htd.2	-1419	NA	DUSP5P1	dual specificity phosphatase 5 pseudogene 1
46	chr1	228781055	228782344	1290	*	4	Promoter (<=1kb)	1	228780394	228882416	102023	1	58480	uc021pkj.1	661	ENSG00000116574	RHOU	ras homolog family member U
48	chr1	236550263	236550518	256	*	4	Distal Intergenic	1	236557680	236648008	90329	1	128178	uc001hxu.1	-7162	ENSG00000186197	EDARADD	EDAR associated death domain
49	chr1	249239977	249240515	539	*	4	Distal Intergenic	1	249200442	249213345	12904	1	267002	uc009xhd.3	39535	ENSG00000185220	PGBD2	piggyBac transposable element derived 2
52	chr10	135479430	135480080	651	*	4	Promoter (<=1kb)	10	135480558	135485241	4684	1	22947	uc031pxv.1	-478	NA	DUX4L1	double homeobox 4 like 1 (pseudogene)
53	chr10	135480474	135480960	487	*	4	Promoter (<=1kb)	10	135480558	135485241	4684	1	22947	uc031pxv.1	0	NA	DUX4L1	double homeobox 4 like 1 (pseudogene)
54	chr10	135481428	135482419	992	*	4	Promoter (<=1kb)	10	135480558	135485241	4684	1	22947	uc031pxv.1	870	NA	DUX4L1	double homeobox 4 like 1 (pseudogene)
55	chr10	135482908	135483319	412	*	4	Promoter (2-3kb)	10	135480558	135485241	4684	1	22947	uc031pxv.1	2350	NA	DUX4L1	double homeobox 4 like 1 (pseudogene)
56	chr10	135484099	135484569	471	*	4	Promoter (2-3kb)	10	135487177	135491849	4673	1	653548	uc031pxw.1	-2608	NA	DUX4L3	double homeobox 4 like 3 (pseudogene)
57	chr10	135484857	135485436	580	*	4	Promoter (1-2kb)	10	135487177	135491849	4673	1	653548	uc031pxw.1	-1741	NA	DUX4L3	double homeobox 4 like 3 (pseudogene)
58	chr10	135488041	135488458	418	*	4	Promoter (<=1kb)	10	135487177	135491849	4673	1	653548	uc031pxw.1	864	NA	DUX4L3	double homeobox 4 like 3 (pseudogene)
59	chr10	135489625	135490026	402	*	4	Promoter (2-3kb)	10	135487177	135491849	4673	1	653548	uc031pxw.1	2448	NA	DUX4L3	double homeobox 4 like 3 (pseudogene)
60	chr10	135491409	135492464	1056	*	4	Promoter (1-2kb)	10	135493786	135498458	4673	1	653548	uc031pxx.1	-1322	NA	DUX4L3	double homeobox 4 like 3 (pseudogene)
61	chr10	135493772	135494130	359	*	4	Promoter (<=1kb)	10	135493786	135498458	4673	1	653548	uc031pxx.1	0	NA	DUX4L3	double homeobox 4 like 3 (pseudogene)
62	chr10	135494798	135495653	856	*	4	Promoter (1-2kb)	10	135493786	135498458	4673	1	653548	uc031pxx.1	1012	NA	DUX4L3	double homeobox 4 like 3 (pseudogene)
63	chr10	135496159	135496502	344	*	4	Promoter (2-3kb)	10	135493786	135498458	4673	1	653548	uc031pxx.1	2373	NA	DUX4L3	double homeobox 4 like 3 (pseudogene)
64	chr10	135497265	135497565	301	*	4	Intron (uc031pxx.1/653548, intron 1 of 1)	10	135493786	135498458	4673	1	653548	uc031pxx.1	3479	NA	DUX4L3	double homeobox 4 like 3 (pseudogene)
65	chr10	135497934	135498800	867	*	4	3' UTR	10	135493786	135498458	4673	1	653548	uc031pxx.1	4148	NA	DUX4L3	double homeobox 4 like 3 (pseudogene)
66	chr11	384940	385566	627	*	4	Distal Intergenic	11	392599	404908	12310	1	11187	uc021qbk.1	-7033	ENSG00000184363	PKP3	plakophilin 3
71	chr12	132633681	132634450	770	*	4	Intron (uc001ujz.1/79050, intron 9 of 14)	12	132628993	132636986	7994	1	79050	uc001ujz.1	4688	ENSG00000184967	NOC4L	nucleolar complex associated 4 homolog
81	chr14	105987263	105987587	325	*	4	Distal Intergenic	14	105992953	105996539	3587	1	80757	uc001yrp.1	-5366	ENSG00000184986	TMEM121	transmembrane protein 121
82	chr15	20305795	20307064	1270	*	4	Distal Intergenic	15	20487997	20496811	8815	1	646096	uc001ytf.1	-180933	ENSG00000259156	CHEK2P2	checkpoint kinase 2 pseudogene 2
83	chr15	20307534	20307939	406	*	4	Distal Intergenic	15	20487997	20496811	8815	1	646096	uc001ytf.1	-180058	ENSG00000259156	CHEK2P2	checkpoint kinase 2 pseudogene 2
84	chr15	20309618	20311120	1503	*	4	Distal Intergenic	15	20487997	20496811	8815	1	646096	uc001ytf.1	-176877	ENSG00000259156	CHEK2P2	checkpoint kinase 2 pseudogene 2
85	chr15	20546435	20547173	739	*	4	Distal Intergenic	15	20487997	20496811	8815	1	646096	uc001ytf.1	58438	ENSG00000259156	CHEK2P2	checkpoint kinase 2 pseudogene 2
87	chr15	21312932	21314025	1094	*	4	Distal Intergenic	15	21184394	21188751	4358	1	348120	uc001ytx.3	128538	ENSG00000258710	LINC01193	long intergenic non-protein coding RNA 1193
88	chr15	21314771	21315168	398	*	4	Distal Intergenic	15	21184394	21188751	4358	1	348120	uc001ytx.3	130377	ENSG00000258710	LINC01193	long intergenic non-protein coding RNA 1193
89	chr15	21315591	21316044	454	*	4	Distal Intergenic	15	21184394	21188751	4358	1	348120	uc001ytx.3	131197	ENSG00000258710	LINC01193	long intergenic non-protein coding RNA 1193
90	chr15	21316591	21317766	1176	*	4	Distal Intergenic	15	21184394	21188751	4358	1	348120	uc001ytx.3	132197	ENSG00000258710	LINC01193	long intergenic non-protein coding RNA 1193
94	chr15	77910867	77911219	353	*	4	Intron (uc002bct.1/84894, intron 1 of 1)	15	77905369	77924709	19341	2	84894	uc002bct.1	13490	ENSG00000169783	LINGO1	leucine rich repeat and Ig domain containing 1
108	chr17	64794728	64795521	794	*	4	Intron (uc002jfp.1/5578, intron 16 of 16)	17	64783190	64783286	97	1	693219	uc021ubx.1	11538	ENSG00000207943	MIR634	microRNA 634
112	chr18	10109	10495	387	*	4	Distal Intergenic	18	109065	122222	13158	1	727758	uc002kke.3	-98570	ENSG00000263006	ROCK1P1	Rho associated coiled-coil containing protein kinase 1 pseudogene 1
116	chr18	44556166	44556543	378	*	4	Promoter (<=1kb)	18	44554573	44556449	1877	2	162699	uc010xdb.2	0	ENSG00000183791	ELOA3	elongin A3
174	chr2	33091802	33092154	353	*	4	Intron (uc002roo.2/285045, intron 2 of 5)	2	33107766	33151756	43991	1	285045	uc002roq.2	-15612	ENSG00000230876	LINC00486	long intergenic non-protein coding RNA 486
187	chr2	104759238	104759606	369	*	4	Distal Intergenic	2	104995308	105024790	29483	2	100287010	uc010ywf.1	265184	NA	LOC100287010	uncharacterized LOC100287010
194	chr2	242838711	242838964	254	*	4	Distal Intergenic	2	242811886	242815482	3597	1	285093	uc010fzu.1	26825	ENSG00000188011	RTP5	receptor transporter protein 5 (putative)
200	chr21	33157092	33157465	374	*	4	Distal Intergenic	21	33073072	33104431	31360	2	57466	uc002ypg.2	-52661	ENSG00000156304	SCAF4	SR-related CTD associated factor 4
211	chr4	1708690	1709027	338	*	4	Intron (uc003gdi.1/7884, intron 2 of 7)	4	1694527	1714030	19504	2	7884	uc003gdi.1	5003	ENSG00000163950	SLBP	stem-loop binding protein
212	chr4	6513267	6513632	366	*	4	Intron (uc011bwd.2/5522, intron 2 of 9)	4	6322305	6474173	151869	2	5522	uc003gjc.3	-39094	ENSG00000074211	PPP2R2C	protein phosphatase 2 regulatory subunit Bgamma
214	chr4	132671920	132672850	931	*	4	Distal Intergenic	4	134070470	134074404	3935	1	57575	uc003igz.3	-1397620	ENSG00000138650	PCDH10	protocadherin 10
218	chr4	190992391	190993494	1104	*	4	Promoter (<=1kb)	4	190992204	190993669	1466	1	653544	uc031sie.1	187	NA	DUX4L6	double homeobox 4 like 6 (pseudogene)
220	chr4	190995530	190995983	454	*	4	Promoter (<=1kb)	4	190995583	190996962	1380	1	26583	uc031sif.1	0	NA	DUX4L8	double homeobox 4 like 8 (pseudogene)
221	chr4	190996271	190996773	503	*	4	Promoter (<=1kb)	4	190995583	190996962	1380	1	26583	uc031sif.1	688	NA	DUX4L8	double homeobox 4 like 8 (pseudogene)
222	chr4	191002014	191002546	533	*	4	Promoter (<=1kb)	4	191002090	191003549	1460	1	441056	uc021xvr.2	0	NA	DUX4L4	double homeobox 4 like 4 (pseudogene)
223	chr4	191002998	191003424	427	*	4	Promoter (<=1kb)	4	191002090	191003549	1460	1	441056	uc021xvr.2	908	NA	DUX4L4	double homeobox 4 like 4 (pseudogene)
224	chr4	191005804	191006535	732	*	4	Promoter (<=1kb)	4	191005384	191010142	4759	1	653545	uc011clk.2	420	NA	DUX4L5	double homeobox 4 like 5 (pseudogene)
226	chr4	191008703	191009214	512	*	4	Promoter (2-3kb)	4	191012063	191013442	1380	1	26583	uc031sih.1	-2849	NA	DUX4L8	double homeobox 4 like 8 (pseudogene)
227	chr4	191009670	191010066	397	*	4	Promoter (1-2kb)	4	191012063	191013442	1380	1	26583	uc031sih.1	-1997	NA	DUX4L8	double homeobox 4 like 8 (pseudogene)
229	chr5	10011	11737	1727	*	4	Distal Intergenic	5	140373	190087	49715	1	153478	uc003jak.2	-128636	ENSG00000153404	PLEKHG4B	pleckstrin homology and RhoGEF domain containing G4B
249	chr6	519984	520446	463	*	4	Intron (uc003mtd.4/55770, intron 23 of 27)	6	397056	402637	5582	1	3662	uc003mtc.1	122928	ENSG00000137265	IRF4	interferon regulatory factor 4
263	chr7	55287307	55287551	245	*	4	Distal Intergenic	7	55247443	55256642	9200	2	100507500	uc003tqo.4	-30665	ENSG00000224057	EGFR-AS1	EGFR antisense RNA 1
298	chr8	86774677	86775521	845	*	4	Exon (uc022axi.1/254958, exon 5 of 5)	8	86758551	86789306	30756	2	254958	uc022axh.1	13785	NA	REXO1L1P	REXO1 like 1, pseudogene
312	chr8	145837620	145838156	537	*	4	Promoter (<=1kb)	8	145754563	145838888	84326	2	80728	uc003zds.1	732	ENSG00000147799	ARHGAP39	Rho GTPase activating protein 39
321	chr9	138993468	138993719	252	*	4	Distal Intergenic	9	138898383	138987131	88749	2	138151	uc010nbh.3	-6337	ENSG00000148411	NACC2	NACC family member 2
325	chrX	185751	186067	317	*	4	Distal Intergenic	23	192991	220022	27032	1	55344	uc011mgx.2	-6924	ENSG00000182378	PLCXD1	phosphatidylinositol specific phospholipase C X domain containing 1
348	chrX	155260059	155260394	336	*	4	Distal Intergenic	23	155227246	155240482	13237	1	3581	uc004fnv.1	32813	ENSG00000124334	IL9R	interleukin 9 receptor
50	chr10	61641832	61642348	517	*	3	Intron (uc001jks.4/8030, intron 1 of 8)	10	61548506	61666414	117909	2	8030	uc001jks.4	24066	ENSG00000108091	CCDC6	coiled-coil domain containing 6
69	chr12	95450	95728	279	*	3	Distal Intergenic	12	88257	91263	3007	1	100288778	uc010sdh.2	7193	ENSG00000226210	WASH8P	WAS protein family homolog 8, pseudogene
77	chr14	105696746	105698153	1408	*	3	Intron (uc001yql.2/2972, intron 2 of 13)	14	105675623	105688729	13107	2	2972	uc001yqk.2	-8017	ENSG00000185024	BRF1	BRF1 RNA polymerase III transcription initiation factor subunit
79	chr14	105700144	105700520	377	*	3	Intron (uc001yql.2/2972, intron 2 of 13)	14	105675623	105688729	13107	2	2972	uc001yqk.2	-11415	ENSG00000185024	BRF1	BRF1 RNA polymerase III transcription initiation factor subunit
80	chr14	105705284	105705540	257	*	3	Intron (uc001yql.2/2972, intron 2 of 13)	14	105675623	105714222	38600	2	2972	uc001yql.2	8682	ENSG00000185024	BRF1	BRF1 RNA polymerase III transcription initiation factor subunit
97	chr16	21847997	21848297	301	*	3	3' UTR	16	21821750	21831731	9982	2	730092	uc002djl.3	-16266	NA	RRN3P1	RRN3 homolog, RNA polymerase I transcription factor pseudogene 1
103	chr16	88032964	88033907	944	*	3	Intron (uc002fko.1/54971, intron 3 of 7)	16	88003624	88110924	107301	1	54971	uc002fkr.3	29340	ENSG00000172530	BANP	BTG3 associated nuclear protein
160	chr19	48437319	48437588	270	*	3	Promoter (<=1kb)	19	48437438	48437559	122	1	100126798	uc010elp.1	0	NA	SNAR-A1	small NF90 (ILF3) associated RNA A1
161	chr19	48453431	48453696	266	*	3	Promoter (<=1kb)	19	48453553	48453671	119	1	100170226	uc010xzb.1	0	NA	SNAR-C3	small NF90 (ILF3) associated RNA C3
162	chr19	48460253	48460801	549	*	3	Promoter (1-2kb)	19	48458939	48459058	120	1	100170218	uc010xzc.1	1314	NA	SNAR-C2	small NF90 (ILF3) associated RNA C2
163	chr19	50615462	50615807	346	*	3	Promoter (<=1kb)	19	50615625	50615745	121	2	100169951	uc010ybu.1	0	NA	SNAR-A3	small NF90 (ILF3) associated RNA A3
164	chr19	50626269	50626569	301	*	3	Promoter (<=1kb)	19	50626331	50626451	121	2	100169951	uc010ybw.1	0	NA	SNAR-A3	small NF90 (ILF3) associated RNA A3
175	chr2	33141326	33141629	304	*	3	Intron (uc002roo.2/285045, intron 4 of 5)	2	33152194	33171202	19009	1	100271832	uc002ror.3	-10565	NA	NA	NA
179	chr2	87655599	87656344	746	*	3	Intron (uc002srs.4/64795, intron 3 of 10)	2	87754974	87821030	66057	1	112597	uc002ssk.4	-98630	ENSG00000222041	CYTOR	cytoskeleton regulator RNA
188	chr2	128545245	128545688	444	*	3	Intron (uc002tpg.2/55339, intron 1 of 21)	2	128461808	128568761	106954	2	55339	uc002tpg.2	23073	ENSG00000136709	WDR33	WD repeat domain 33
189	chr2	130444001	130444408	408	*	3	Distal Intergenic	2	130680435	130691890	11456	2	389033	uc010yzp.2	247482	ENSG00000214100	PLAC9P1	placenta associated 9 pseudogene 1
192	chr2	197770478	197770821	344	*	3	Intron (uc002utw.3/80055, intron 4 of 26)	2	197697728	197791454	93727	2	80055	uc002utw.3	20633	ENSG00000197121	PGAP1	post-GPI attachment to proteins 1
193	chr2	240154335	240154606	272	*	3	Intron (uc002vyk.4/9759, intron 3 of 26)	2	240115027	240117153	2127	2	85009	uc010zob.1	-37182	NA	MGC16025	uncharacterized LOC85009
209	chr3	197884148	197884427	280	*	3	Exon (uc011bup.1/728262, exon 4 of 7)	3	197879237	197907735	28499	1	728262	uc011bup.1	4911	ENSG00000236438	FAM157A	family with sequence similarity 157 member A
287	chr8	86566508	86567010	503	*	3	Promoter (<=1kb)	8	86566828	86567905	1078	2	100288527	uc003ydl.1	895	NA	REXO1L2P	REXO1 like 2, pseudogene
288	chr8	86567442	86567826	385	*	3	Promoter (<=1kb)	8	86566828	86567905	1078	2	100288527	uc003ydl.1	79	NA	REXO1L2P	REXO1 like 2, pseudogene
289	chr8	86568413	86568931	519	*	3	Promoter (<=1kb)	8	86566828	86567905	1078	2	100288527	uc003ydl.1	-508	NA	REXO1L2P	REXO1 like 2, pseudogene
290	chr8	86573435	86574099	665	*	3	Promoter (1-2kb)	8	86568695	86575726	7032	2	254958	uc022axf.1	1627	NA	REXO1L1P	REXO1 like 1, pseudogene
291	chr8	86575326	86576144	819	*	3	Promoter (<=1kb)	8	86568695	86575726	7032	2	254958	uc022axf.1	0	NA	REXO1L1P	REXO1 like 1, pseudogene
292	chr8	86727259	86728511	1253	*	3	3' UTR	8	86756684	86757761	1078	2	100288527	uc022axg.1	29250	NA	REXO1L2P	REXO1 like 2, pseudogene
293	chr8	86747511	86748077	567	*	3	Intron (uc010mgi.2/uc010mgi.2, intron 1 of 1)	8	86756684	86757761	1078	2	100288527	uc022axg.1	9684	NA	REXO1L2P	REXO1 like 2, pseudogene
294	chr8	86748688	86749862	1175	*	3	3' UTR	8	86756684	86757761	1078	2	100288527	uc022axg.1	7899	NA	REXO1L2P	REXO1 like 2, pseudogene
295	chr8	86756364	86756767	404	*	3	Promoter (<=1kb)	8	86756684	86757761	1078	2	100288527	uc022axg.1	994	NA	REXO1L2P	REXO1 like 2, pseudogene
296	chr8	86757050	86757499	450	*	3	Promoter (<=1kb)	8	86756684	86757761	1078	2	100288527	uc022axg.1	262	NA	REXO1L2P	REXO1 like 2, pseudogene
297	chr8	86758047	86758753	707	*	3	Promoter (<=1kb)	8	86756684	86757761	1078	2	100288527	uc022axg.1	-286	NA	REXO1L2P	REXO1 like 2, pseudogene
299	chr8	86776701	86777136	436	*	3	Intron (uc022axh.1/254958, intron 1 of 2)	8	86758551	86789306	30756	2	254958	uc022axh.1	12170	NA	REXO1L1P	REXO1 like 1, pseudogene
300	chr8	86786960	86788063	1104	*	3	Promoter (1-2kb)	8	86758551	86789306	30756	2	254958	uc022axh.1	1243	NA	REXO1L1P	REXO1 like 1, pseudogene
301	chr8	86788700	86789376	677	*	3	Promoter (<=1kb)	8	86758551	86789306	30756	2	254958	uc022axh.1	0	NA	REXO1L1P	REXO1 like 1, pseudogene
302	chr8	86802146	86803479	1334	*	3	Exon (uc022axi.1/254958, exon 3 of 5)	8	86758551	86789306	30756	2	254958	uc022axh.1	-12840	NA	REXO1L1P	REXO1 like 1, pseudogene
303	chr8	86803881	86804588	708	*	3	Intron (uc022axi.1/254958, intron 2 of 4)	8	86758551	86789306	30756	2	254958	uc022axh.1	-14575	NA	REXO1L1P	REXO1 like 1, pseudogene
304	chr8	86814393	86815743	1351	*	3	Exon (uc022axi.1/254958, exon 2 of 5)	8	86775050	86840171	65122	2	254958	uc022axi.1	24428	NA	REXO1L1P	REXO1 like 1, pseudogene
305	chr8	86816047	86816841	795	*	3	Intron (uc022axi.1/254958, intron 1 of 4)	8	86775050	86840171	65122	2	254958	uc022axi.1	23330	NA	REXO1L1P	REXO1 like 1, pseudogene
306	chr8	86826523	86827934	1412	*	3	Intron (uc022axi.1/254958, intron 1 of 4)	8	86775050	86840171	65122	2	254958	uc022axi.1	12237	NA	REXO1L1P	REXO1 like 1, pseudogene
307	chr8	86828202	86828993	792	*	3	Intron (uc022axi.1/254958, intron 1 of 4)	8	86775050	86840171	65122	2	254958	uc022axi.1	11178	NA	REXO1L1P	REXO1 like 1, pseudogene
308	chr8	86833241	86833600	360	*	3	Intron (uc022axi.1/254958, intron 1 of 4)	8	86775050	86840171	65122	2	254958	uc022axi.1	6571	NA	REXO1L1P	REXO1 like 1, pseudogene
309	chr8	86838836	86839485	650	*	3	Promoter (<=1kb)	8	86775050	86840171	65122	2	254958	uc022axi.1	686	NA	REXO1L1P	REXO1 like 1, pseudogene
310	chr8	92571215	92571466	252	*	3	Distal Intergenic	8	92261516	92410378	148863	1	115111	uc003yfa.3	309699	ENSG00000147606	SLC26A7	solute carrier family 26 member 7
322	chr9	140273481	140273770	290	*	3	Intron (uc004cmp.2/54932, intron 3 of 21)	9	140237611	140261084	23474	2	54932	uc004cmq.1	-12397	ENSG00000187609	EXD3	exonuclease 3'-5' domain containing 3
324	chr9	140739652	140740663	1012	*	3	Distal Intergenic	9	140732871	140732968	98	1	693187	uc022bqm.1	6781	ENSG00000207693	MIR602	microRNA 602
5	chr1	62390622	62390942	321	*	2	Intron (uc009waf.1/10207, intron 26 of 35)	1	62417926	62583006	165081	1	10207	uc010oot.2	-26984	ENSG00000132849	PATJ	PATJ crumbs cell polarity complex component
6	chr1	64882142	64882552	411	*	2	Distal Intergenic	1	64936476	65158741	222266	1	57685	uc001dbo.1	-53924	ENSG00000158966	CACHD1	cache domain containing 1
22	chr1	193831290	193831558	269	*	2	Distal Intergenic	1	193147860	193155743	7884	2	8707	uc001gtc.4	-675547	ENSG00000162630	B3GALT2	beta-1,3-galactosyltransferase 2
72	chr12	133841538	133841877	340	*	2	Distal Intergenic	12	133794898	133812422	17525	2	647589	uc010tci.2	-29116	ENSG00000227059	ANHX	anomalous homeobox
78	chr14	105699503	105699785	283	*	2	Intron (uc001yql.2/2972, intron 2 of 13)	14	105675623	105688729	13107	2	2972	uc001yqk.2	-10774	ENSG00000185024	BRF1	BRF1 RNA polymerase III transcription initiation factor subunit
91	chr15	21995311	21995646	336	*	2	Distal Intergenic	15	22014420	22016878	2459	2	646243	uc010tzk.1	21232	NA	CXADRP2	CXADR pseudogene 2
98	chr16	29393795	29394120	326	*	2	Intron (uc010bys.1/440352, intron 6 of 6)	16	29370433	29381114	10682	1	440352	uc021tfw.1	23362	NA	SNX29P2	sorting nexin 29 pseudogene 2
104	chr17	18593166	18593418	253	*	2	Distal Intergenic	17	18561742	18585572	23831	2	729288	uc010vyd.1	-7594	ENSG00000249459	ZNF286B	zinc finger protein 286B (pseudogene)
169	chr2	3822895	3823288	394	*	2	Distal Intergenic	2	3742211	3750260	8050	1	55821	uc002qyf.3	80684	ENSG00000151360	ALLC	allantoicase
233	chr5	1272796	1273557	762	*	2	Intron (uc003jbz.1/7015, intron 4 of 11)	5	1255402	1282739	27338	2	7015	uc021xvz.1	9182	ENSG00000164362	TERT	telomerase reverse transcriptase
242	chr5	94828070	94828393	324	*	2	Intron (uc003klb.3/9652, intron 36 of 42)	5	94799599	94890709	91111	2	9652	uc003klb.3	62316	ENSG00000198677	TTC37	tetratricopeptide repeat domain 37
257	chr6	160521755	160522062	308	*	2	Intron (uc003qta.3/3482, intron 45 of 47)	6	160514114	160517244	3131	1	729603	uc003qtb.3	7641	ENSG00000213073	LOC729603	calcineurin like EF-hand protein 1 pseudogene
272	chr8	7413831	7414105	275	*	2	Exon (uc031tac.1/441317, exon 6 of 6)	8	7413660	7431920	18261	2	441317	uc031tac.1	17815	NA	FAM90A7P	putative protein FAM90A7
274	chr8	34313677	34313950	274	*	2	Distal Intergenic	8	35092975	35652181	559207	1	137970	uc003xjr.2	-779025	ENSG00000156687	UNC5D	unc-5 netrin receptor D
10	chr1	121364082	121364326	245	*	1	Distal Intergenic	1	121306424	121313686	7263	1	647121	uc009wht.1	57658	ENSG00000231752	EMBP1	embigin pseudogene 1
12	chr1	121484510	121485380	871	*	1	Distal Intergenic	1	121306424	121313686	7263	1	647121	uc009wht.1	178086	ENSG00000231752	EMBP1	embigin pseudogene 1
13	chr1	142910397	142910656	260	*	1	Intron (uc001eiw.1/uc001eiw.1, intron 1 of 7)	1	142697421	142713605	16185	2	100874392	uc031pnv.1	-196792	NA	ANKRD20A12P	ankyrin repeat domain 20 family member A12, pseudogene
67	chr11	519626	519956	331	*	1	Distal Intergenic	11	499897	507283	7387	2	6050	uc009ybx.2	-12343	ENSG00000023191	RNH1	ribonuclease/angiogenin inhibitor 1
100	chr16	33238138	33238531	394	*	1	Distal Intergenic	16	33262120	33264719	2600	1	729355	uc002edp.4	-23589	ENSG00000261509	TP53TG3B	TP53 target 3B
101	chr16	33239034	33239444	411	*	1	Distal Intergenic	16	33262120	33264719	2600	1	729355	uc002edp.4	-22676	ENSG00000261509	TP53TG3B	TP53 target 3B
102	chr16	33240242	33240869	628	*	1	Distal Intergenic	16	33262120	33264719	2600	1	729355	uc002edp.4	-21251	ENSG00000261509	TP53TG3B	TP53 target 3B
105	chr17	21906159	21906708	550	*	1	Promoter (2-3kb)	17	21904062	21913070	9009	1	284124	uc002gza.2	2097	ENSG00000276399	FLJ36000	uncharacterized FLJ36000
113	chr18	96670	97318	649	*	1	Distal Intergenic	18	109065	122222	13158	1	727758	uc002kke.3	-11747	ENSG00000263006	ROCK1P1	Rho associated coiled-coil containing protein kinase 1 pseudogene 1
117	chr18	77512837	77513083	247	*	1	Intron (uc002lnh.2/9150, intron 12 of 12)	18	77441430	77514510	73081	1	9150	uc021ult.1	71407	ENSG00000060069	CTDP1	CTD phosphatase subunit 1
120	chr19	36761748	36762917	1170	*	1	Distal Intergenic	19	36802245	36803570	1326	1	100134317	uc021utf.1	-39328	NA	LOC100134317	uncharacterized LOC100134317
121	chr19	36763262	36764017	756	*	1	Distal Intergenic	19	36802245	36803570	1326	1	100134317	uc021utf.1	-38228	NA	LOC100134317	uncharacterized LOC100134317
122	chr19	36764274	36764597	324	*	1	Distal Intergenic	19	36802245	36803570	1326	1	100134317	uc021utf.1	-37648	NA	LOC100134317	uncharacterized LOC100134317
123	chr19	36764855	36765766	912	*	1	Distal Intergenic	19	36802245	36803570	1326	1	100134317	uc021utf.1	-36479	NA	LOC100134317	uncharacterized LOC100134317
124	chr19	36766999	36768083	1085	*	1	Distal Intergenic	19	36802245	36803570	1326	1	100134317	uc021utf.1	-34162	NA	LOC100134317	uncharacterized LOC100134317
125	chr19	36768938	36769261	324	*	1	Distal Intergenic	19	36802245	36803570	1326	1	100134317	uc021utf.1	-32984	NA	LOC100134317	uncharacterized LOC100134317
126	chr19	36771610	36773115	1506	*	1	Distal Intergenic	19	36802245	36803570	1326	1	100134317	uc021utf.1	-29130	NA	LOC100134317	uncharacterized LOC100134317
127	chr19	36774168	36776283	2116	*	1	Distal Intergenic	19	36802245	36803570	1326	1	100134317	uc021utf.1	-25962	NA	LOC100134317	uncharacterized LOC100134317
128	chr19	36776745	36777334	590	*	1	Distal Intergenic	19	36802245	36803570	1326	1	100134317	uc021utf.1	-24911	NA	LOC100134317	uncharacterized LOC100134317
129	chr19	36778090	36778646	557	*	1	Distal Intergenic	19	36802245	36803570	1326	1	100134317	uc021utf.1	-23599	NA	LOC100134317	uncharacterized LOC100134317
130	chr19	36779237	36781217	1981	*	1	Distal Intergenic	19	36802245	36803570	1326	1	100134317	uc021utf.1	-21028	NA	LOC100134317	uncharacterized LOC100134317
131	chr19	36782035	36782307	273	*	1	Distal Intergenic	19	36802245	36803570	1326	1	100134317	uc021utf.1	-19938	NA	LOC100134317	uncharacterized LOC100134317
132	chr19	36784405	36786143	1739	*	1	Distal Intergenic	19	36802245	36803570	1326	1	100134317	uc021utf.1	-16102	NA	LOC100134317	uncharacterized LOC100134317
133	chr19	36786790	36787586	797	*	1	Distal Intergenic	19	36802245	36803570	1326	1	100134317	uc021utf.1	-14659	NA	LOC100134317	uncharacterized LOC100134317
134	chr19	36787913	36788602	690	*	1	Distal Intergenic	19	36802245	36803570	1326	1	100134317	uc021utf.1	-13643	NA	LOC100134317	uncharacterized LOC100134317
135	chr19	36789335	36789862	528	*	1	Distal Intergenic	19	36802245	36803570	1326	1	100134317	uc021utf.1	-12383	NA	LOC100134317	uncharacterized LOC100134317
136	chr19	36790129	36793272	3144	*	1	Distal Intergenic	19	36802245	36803570	1326	1	100134317	uc021utf.1	-8973	NA	LOC100134317	uncharacterized LOC100134317
137	chr19	36793629	36794078	450	*	1	Distal Intergenic	19	36802245	36803570	1326	1	100134317	uc021utf.1	-8167	NA	LOC100134317	uncharacterized LOC100134317
138	chr19	36794435	36795053	619	*	1	Distal Intergenic	19	36802245	36803570	1326	1	100134317	uc021utf.1	-7192	NA	LOC100134317	uncharacterized LOC100134317
139	chr19	36795351	36795889	539	*	1	Distal Intergenic	19	36802245	36803570	1326	1	100134317	uc021utf.1	-6356	NA	LOC100134317	uncharacterized LOC100134317
140	chr19	36796165	36796629	465	*	1	Distal Intergenic	19	36802245	36803570	1326	1	100134317	uc021utf.1	-5616	NA	LOC100134317	uncharacterized LOC100134317
141	chr19	36797081	36798384	1304	*	1	Distal Intergenic	19	36802245	36803570	1326	1	100134317	uc021utf.1	-3861	NA	LOC100134317	uncharacterized LOC100134317
142	chr19	37761795	37762654	860	*	1	Promoter (1-2kb)	19	37756841	37759912	3072	2	284412	uc002ofw.3	-1883	NA	LOC284412	uncharacterized LOC284412
143	chr19	37765357	37766051	695	*	1	Distal Intergenic	19	37756841	37759912	3072	2	284412	uc002ofw.3	-5445	NA	LOC284412	uncharacterized LOC284412
144	chr19	37770727	37771137	411	*	1	Distal Intergenic	19	37756841	37759912	3072	2	284412	uc002ofw.3	-10815	NA	LOC284412	uncharacterized LOC284412
145	chr19	37771993	37772424	432	*	1	Distal Intergenic	19	37756841	37759912	3072	2	284412	uc002ofw.3	-12081	NA	LOC284412	uncharacterized LOC284412
146	chr19	37772964	37773546	583	*	1	Distal Intergenic	19	37756841	37759912	3072	2	284412	uc002ofw.3	-13052	NA	LOC284412	uncharacterized LOC284412
147	chr19	37775284	37776067	784	*	1	Distal Intergenic	19	37756841	37759912	3072	2	284412	uc002ofw.3	-15372	NA	LOC284412	uncharacterized LOC284412
148	chr19	37777293	37778392	1100	*	1	Distal Intergenic	19	37756841	37759912	3072	2	284412	uc002ofw.3	-17381	NA	LOC284412	uncharacterized LOC284412
149	chr19	37779902	37781089	1188	*	1	Distal Intergenic	19	37756841	37759912	3072	2	284412	uc002ofw.3	-19990	NA	LOC284412	uncharacterized LOC284412
150	chr19	37782242	37782854	613	*	1	Distal Intergenic	19	37803739	37855357	51619	1	284459	uc002ofx.4	-20885	ENSG00000181666	ZNF875	zinc finger protein 875
151	chr19	37785062	37786243	1182	*	1	Distal Intergenic	19	37803739	37855357	51619	1	284459	uc002ofx.4	-17496	ENSG00000181666	ZNF875	zinc finger protein 875
152	chr19	37786577	37786992	416	*	1	Distal Intergenic	19	37803739	37855357	51619	1	284459	uc002ofx.4	-16747	ENSG00000181666	ZNF875	zinc finger protein 875
153	chr19	37787414	37787959	546	*	1	Distal Intergenic	19	37803739	37855357	51619	1	284459	uc002ofx.4	-15780	ENSG00000181666	ZNF875	zinc finger protein 875
154	chr19	37788352	37788738	387	*	1	Distal Intergenic	19	37803739	37855357	51619	1	284459	uc002ofx.4	-15001	ENSG00000181666	ZNF875	zinc finger protein 875
155	chr19	37790660	37790942	283	*	1	Distal Intergenic	19	37803739	37855357	51619	1	284459	uc002ofx.4	-12797	ENSG00000181666	ZNF875	zinc finger protein 875
156	chr19	37791626	37792027	402	*	1	Distal Intergenic	19	37803739	37855357	51619	1	284459	uc002ofx.4	-11712	ENSG00000181666	ZNF875	zinc finger protein 875
157	chr19	37792784	37793367	584	*	1	Distal Intergenic	19	37803739	37855357	51619	1	284459	uc002ofx.4	-10372	ENSG00000181666	ZNF875	zinc finger protein 875
183	chr2	90481921	90482242	322	*	1	Distal Intergenic	2	91805188	91847975	42788	2	654342	uc002sts.4	1365733	NA	LSP1P4	LSP1 pseudogene 4
185	chr2	92313024	92313276	253	*	1	Distal Intergenic	2	92129159	92130496	1338	1	440888	uc010yuc.2	183865	NA	ACTR3BP2	ACTR3B pseudogene 2
197	chr21	9825760	9826336	577	*	1	Promoter (<=1kb)	21	9826203	9826263	61	1	100500815	uc021wgw.1	0	NA	NA	NA
198	chr21	9826822	9827447	626	*	1	Promoter (<=1kb)	21	9826203	9826263	61	1	100500815	uc021wgw.1	619	NA	NA	NA
217	chr4	190988751	190989098	348	*	1	Promoter (<=1kb)	4	190988993	190990372	1380	1	26583	uc031sid.1	0	NA	DUX4L8	double homeobox 4 like 8 (pseudogene)
228	chr4	191043879	191044165	287	*	1	Distal Intergenic	4	191012063	191013442	1380	1	26583	uc031sih.1	31816	NA	DUX4L8	double homeobox 4 like 8 (pseudogene)
234	chr5	17585221	17585596	376	*	1	Distal Intergenic	5	17379015	17387419	8405	2	401177	uc003jga.3	-197802	ENSG00000250822	LINC02111	long intergenic non-protein coding RNA 2111
235	chr5	17597307	17597675	369	*	1	Distal Intergenic	5	17379015	17387419	8405	2	401177	uc003jga.3	-209888	ENSG00000250822	LINC02111	long intergenic non-protein coding RNA 2111
236	chr5	49412029	49412455	427	*	1	Distal Intergenic	5	49692031	49699299	7269	2	133418	uc010ivq.3	286844	ENSG00000170571	EMB	embigin
237	chr5	49416439	49416851	413	*	1	Distal Intergenic	5	49692031	49699299	7269	2	133418	uc010ivq.3	282448	ENSG00000170571	EMB	embigin
238	chr5	49418691	49419086	396	*	1	Distal Intergenic	5	49692031	49699299	7269	2	133418	uc010ivq.3	280213	ENSG00000170571	EMB	embigin
239	chr5	49425297	49425715	419	*	1	Distal Intergenic	5	49692031	49699299	7269	2	133418	uc010ivq.3	273584	ENSG00000170571	EMB	embigin
251	chr6	58777533	58777840	308	*	1	Distal Intergenic	6	58272360	58287724	15365	2	375513	uc003ped.4	-489809	NA	GUSBP4	GUSB pseudogene 4
252	chr6	58778493	58778759	267	*	1	Distal Intergenic	6	58272360	58287724	15365	2	375513	uc003ped.4	-490769	NA	GUSBP4	GUSB pseudogene 4
264	chr7	56438178	56440660	2483	*	1	Distal Intergenic	7	56491397	56516068	24672	2	650226	uc022adx.1	75408	NA	LOC650226	ankyrin repeat domain 26 pseudogene
265	chr7	56441159	56441602	444	*	1	Distal Intergenic	7	56491397	56516068	24672	2	650226	uc022adx.1	74466	NA	LOC650226	ankyrin repeat domain 26 pseudogene
266	chr7	56442060	56442386	327	*	1	Distal Intergenic	7	56491397	56516068	24672	2	650226	uc022adx.1	73682	NA	LOC650226	ankyrin repeat domain 26 pseudogene
267	chr7	61228049	61228599	551	*	1	Distal Intergenic	7	62751670	62764434	12765	2	643955	uc011kdj.2	1535835	ENSG00000185037	ZNF733P	zinc finger protein 733, pseudogene
268	chr7	61968817	61969553	737	*	1	Distal Intergenic	7	62751670	62764434	12765	2	643955	uc011kdj.2	794881	ENSG00000185037	ZNF733P	zinc finger protein 733, pseudogene
269	chr7	61970321	61970579	259	*	1	Distal Intergenic	7	62751670	62764434	12765	2	643955	uc011kdj.2	793855	ENSG00000185037	ZNF733P	zinc finger protein 733, pseudogene
276	chr8	43826809	43827293	485	*	1	Distal Intergenic	8	43147585	43218328	70744	1	340441	uc003xqa.1	679224	ENSG00000188877	POTEA	POTE ankyrin domain family member A
279	chr8	43833685	43834005	321	*	1	Distal Intergenic	8	43147585	43218328	70744	1	340441	uc003xqa.1	686100	ENSG00000188877	POTEA	POTE ankyrin domain family member A
280	chr8	43834765	43835013	249	*	1	Distal Intergenic	8	43147585	43218328	70744	1	340441	uc003xqa.1	687180	ENSG00000188877	POTEA	POTE ankyrin domain family member A
283	chr8	46839105	46839373	269	*	1	Distal Intergenic	8	47752508	47765991	13484	1	497634	uc010lxr.1	-913135	NA	LINC00293	long intergenic non-protein coding RNA 293
285	chr8	46849138	46849875	738	*	1	Distal Intergenic	8	47752508	47765991	13484	1	497634	uc010lxr.1	-902633	NA	LINC00293	long intergenic non-protein coding RNA 293
326	chrX	58567088	58567906	819	*	1	Distal Intergenic	23	57931864	57937067	5204	2	7789	uc004dve.3	-630021	ENSG00000198205	ZXDA	zinc finger X-linked duplicated A
327	chrX	58568255	58569948	1694	*	1	Distal Intergenic	23	57931864	57937067	5204	2	7789	uc004dve.3	-631188	ENSG00000198205	ZXDA	zinc finger X-linked duplicated A
328	chrX	58571499	58571827	329	*	1	Distal Intergenic	23	57931864	57937067	5204	2	7789	uc004dve.3	-634432	ENSG00000198205	ZXDA	zinc finger X-linked duplicated A
329	chrX	58572387	58574081	1695	*	1	Distal Intergenic	23	57931864	57937067	5204	2	7789	uc004dve.3	-635320	ENSG00000198205	ZXDA	zinc finger X-linked duplicated A
330	chrX	58575703	58576931	1229	*	1	Distal Intergenic	23	57931864	57937067	5204	2	7789	uc004dve.3	-638636	ENSG00000198205	ZXDA	zinc finger X-linked duplicated A
331	chrX	58577670	58580252	2583	*	1	Distal Intergenic	23	57931864	57937067	5204	2	7789	uc004dve.3	-640603	ENSG00000198205	ZXDA	zinc finger X-linked duplicated A
332	chrX	58580589	58581101	513	*	1	Distal Intergenic	23	57931864	57937067	5204	2	7789	uc004dve.3	-643522	ENSG00000198205	ZXDA	zinc finger X-linked duplicated A
333	chrX	61682634	61683160	527	*	1	Distal Intergenic	23	62567107	62571218	4112	2	139886	uc004dvf.3	888058	ENSG00000186767	SPIN4	spindlin family member 4
334	chrX	61684753	61685509	757	*	1	Distal Intergenic	23	62567107	62571218	4112	2	139886	uc004dvf.3	885709	ENSG00000186767	SPIN4	spindlin family member 4
335	chrX	61689943	61690243	301	*	1	Distal Intergenic	23	62567107	62571218	4112	2	139886	uc004dvf.3	880975	ENSG00000186767	SPIN4	spindlin family member 4
336	chrX	61691412	61692074	663	*	1	Distal Intergenic	23	62567107	62571218	4112	2	139886	uc004dvf.3	879144	ENSG00000186767	SPIN4	spindlin family member 4
337	chrX	61695548	61695849	302	*	1	Distal Intergenic	23	62567107	62571218	4112	2	139886	uc004dvf.3	875369	ENSG00000186767	SPIN4	spindlin family member 4
338	chrX	61697184	61697952	769	*	1	Distal Intergenic	23	62567107	62571218	4112	2	139886	uc004dvf.3	873266	ENSG00000186767	SPIN4	spindlin family member 4
339	chrX	61699029	61699547	519	*	1	Distal Intergenic	23	62567107	62571218	4112	2	139886	uc004dvf.3	871671	ENSG00000186767	SPIN4	spindlin family member 4
340	chrX	61706067	61706636	570	*	1	Distal Intergenic	23	62567107	62571218	4112	2	139886	uc004dvf.3	864582	ENSG00000186767	SPIN4	spindlin family member 4
341	chrX	61713650	61714136	487	*	1	Distal Intergenic	23	62567107	62571218	4112	2	139886	uc004dvf.3	857082	ENSG00000186767	SPIN4	spindlin family member 4
342	chrX	61722694	61723147	454	*	1	Distal Intergenic	23	62567107	62571218	4112	2	139886	uc004dvf.3	848071	ENSG00000186767	SPIN4	spindlin family member 4
343	chrX	114963506	114963909	404	*	1	Distal Intergenic	23	114877625	114885179	7555	1	5358	uc011mtl.2	85881	ENSG00000102024	PLS3	plastin 3
349	chrY	18008646	18008923	278	*	1	Distal Intergenic	24	16905522	16915913	10392	2	100874056	uc031tkz.1	-1092733	ENSG00000228787	NLGN4Y-AS1	NLGN4Y antisense RNA 1
2	chr1	544754	545209	456	*	0	Distal Intergenic	1	621096	622034	939	2	729759	uc010nxv.2	76825	ENSG00000284733	OR4F29	olfactory receptor family 4 subfamily F member 29
3	chr1	1013735	1014032	298	*	0	Distal Intergenic	1	1007126	1009687	2562	2	401934	uc021oen.1	-4048	ENSG00000237330	RNF223	ring finger protein 223
4	chr1	3084305	3084616	312	*	0	Intron (uc001akc.3/63976, intron 1 of 16)	1	3044539	3044599	61	1	100422968	uc021oez.1	39766	ENSG00000283572	MIR4251	microRNA 4251
7	chr1	70027377	70027668	292	*	0	Distal Intergenic	1	70032868	70340687	307820	1	57554	uc001deo.1	-5200	ENSG00000033122	LRRC7	leucine rich repeat containing 7
8	chr1	114040014	114040293	280	*	0	Intron (uc001edh.3/260425, intron 1 of 21)	1	114133106	114228545	95440	1	260425	uc001edj.3	-92813	ENSG00000081026	MAGI3	membrane associated guanylate kinase, WW and PDZ domain containing 3
9	chr1	119397090	119397348	259	*	0	Distal Intergenic	1	119425666	119441748	16083	2	6913	uc009whj.1	44400	ENSG00000092607	TBX15	T-box 15
11	chr1	121385576	121385832	257	*	0	Distal Intergenic	1	121306424	121313686	7263	1	647121	uc009wht.1	79152	ENSG00000231752	EMBP1	embigin pseudogene 1
14	chr1	161412239	161412483	245	*	0	Distal Intergenic	1	161475205	161489360	14156	1	2212	uc001gam.3	-62722	ENSG00000143226	FCGR2A	Fc fragment of IgG receptor IIa
18	chr1	161433368	161433805	438	*	0	Exon (uc021pcs.1/uc021pcs.1, exon 1 of 1)	1	161475205	161489360	14156	1	2212	uc001gam.3	-41400	ENSG00000143226	FCGR2A	Fc fragment of IgG receptor IIa
19	chr1	161435065	161435601	537	*	0	Exon (uc021pct.1/uc021pct.1, exon 1 of 1)	1	161475205	161489360	14156	1	2212	uc001gam.3	-39604	ENSG00000143226	FCGR2A	Fc fragment of IgG receptor IIa
21	chr1	161439984	161440254	271	*	0	Exon (uc021pcw.1/uc021pcw.1, exon 1 of 1)	1	161475205	161489360	14156	1	2212	uc001gam.3	-34951	ENSG00000143226	FCGR2A	Fc fragment of IgG receptor IIa
23	chr1	209495634	209495922	289	*	0	Distal Intergenic	1	209602168	209605892	3725	1	642587	uc009xcn.3	-106246	ENSG00000230937	MIR205HG	MIR205 host gene
24	chr1	213238069	213238408	340	*	0	Intron (uc001hkd.3/26750, intron 1 of 13)	1	213234724	213244383	9660	1	26750	uc009xdi.1	3345	ENSG00000136643	RPS6KC1	ribosomal protein S6 kinase C1
47	chr1	234383819	234384189	371	*	0	Intron (uc001hvy.1/148641, intron 3 of 7)	1	234350017	234460262	110246	1	148641	uc001hwa.1	33802	ENSG00000183780	SLC35F3	solute carrier family 35 member F3
51	chr10	118885799	118886076	278	*	0	Promoter (<=1kb)	10	118659823	118886097	226275	2	57698	uc010qsq.1	21	ENSG00000187164	SHTN1	shootin 1
68	chr11	92869888	92870274	387	*	0	Distal Intergenic	11	92880850	92918980	38131	2	120103	uc001pdm.3	48706	ENSG00000180773	SLC36A4	solute carrier family 36 member 4
70	chr12	123063568	123063839	272	*	0	Intron (uc001ucv.3/9735, intron 31 of 63)	12	123011809	123110947	99139	1	9735	uc010taf.2	51759	ENSG00000184445	KNTC1	kinetochore associated 1
73	chr13	57975509	57975756	248	*	0	Distal Intergenic	13	58205789	58303065	97277	1	27253	uc001vhq.1	-230033	ENSG00000118946	PCDH17	protocadherin 17
74	chr13	112170195	112170468	274	*	0	Distal Intergenic	13	111973015	111996594	23580	1	121793	uc001vsa.3	197180	ENSG00000153495	TEX29	testis expressed 29
75	chr14	38251343	38251592	250	*	0	Intron (uc001wug.3/uc001wug.3, intron 11 of 18)	14	38058757	38064325	5569	2	3169	uc001wuf.4	-187018	ENSG00000129514	FOXA1	forkhead box A1
76	chr14	104675237	104675498	262	*	0	Distal Intergenic	14	104605060	104647235	42176	1	26153	uc001yos.4	70177	ENSG00000066735	KIF26A	kinesin family member 26A
86	chr15	20548949	20549252	304	*	0	Distal Intergenic	15	20487997	20496811	8815	1	646096	uc001ytf.1	60952	ENSG00000259156	CHEK2P2	checkpoint kinase 2 pseudogene 2
92	chr15	68197348	68197623	276	*	0	Distal Intergenic	15	68112042	68126174	14133	1	390598	uc031qsn.1	85306	ENSG00000188779	SKOR1	SKI family transcriptional corepressor 1
93	chr15	75020762	75021047	286	*	0	Promoter (2-3kb)	15	75013061	75017877	4817	2	1543	uc010bjz.1	-2885	ENSG00000140465	CYP1A1	cytochrome P450 family 1 subfamily A member 1
95	chr15	83182167	83182503	337	*	0	Promoter (<=1kb)	15	83140199	83182973	42775	2	727751	uc010bmk.3	470	NA	LOC727751	golgin A2 pseudogene
96	chr16	18428283	18428533	251	*	0	Intron (uc021tdy.1/uc021tdy.1, intron 7 of 7)	16	18496035	18496128	94	2	100422836	uc010val.2	67595	ENSG00000266291	MIR3180-3	microRNA 3180-3
99	chr16	32199041	32199360	320	*	0	Exon (uc010vfv.1/uc010vfv.1, exon 1 of 8)	16	32162609	32163874	1266	2	440362	uc002ecx.4	-35167	NA	NA	NA
106	chr17	34588438	34588854	417	*	0	Exon (uc002hlk.2/414060, exon 4 of 14)	17	34581085	34592032	10948	2	414060	uc002hlk.2	3178	ENSG00000278299	TBC1D3C	TBC1 domain family member 3C
107	chr17	55209136	55209683	548	*	0	Distal Intergenic	17	55173952	55191997	18046	1	8165	uc002iuy.3	35184	ENSG00000121057	AKAP1	A-kinase anchoring protein 1
109	chr17	81087643	81087986	344	*	0	Distal Intergenic	17	81041949	81052591	10643	1	284207	uc002kgi.3	45694	ENSG00000176845	METRNL	meteorin like, glial cell differentiation regulator
110	chr17	81163415	81163738	324	*	0	Distal Intergenic	17	81174666	81188573	13908	1	388574	uc021ufy.1	-10928	ENSG00000232938	RPL23AP87	ribosomal protein L23a pseudogene 87
111	chr17	81164804	81165087	284	*	0	Distal Intergenic	17	81174666	81188573	13908	1	388574	uc021ufy.1	-9579	ENSG00000232938	RPL23AP87	ribosomal protein L23a pseudogene 87
114	chr18	14822949	14823235	287	*	0	Intron (uc010dlo.2/374860, intron 26 of 35)	18	14830165	14830241	77	1	100422907	uc021uhz.1	-6930	ENSG00000265499	MIR3156-2	microRNA 3156-2
115	chr18	44554621	44554872	252	*	0	Promoter (1-2kb)	18	44554573	44556449	1877	2	162699	uc010xdb.2	1577	ENSG00000183791	ELOA3	elongin A3
118	chr19	70528	70848	321	*	0	Promoter (<=1kb)	19	60951	70966	10016	2	375690	uc010drk.1	118	ENSG00000282458	WASH5P	WASP family homolog 5, pseudogene
119	chr19	93190	93468	279	*	0	Distal Intergenic	19	76220	77690	1471	2	641702	uc002loa.3	-15500	ENSG00000282591	FAM138F	family with sequence similarity 138 member F
158	chr19	38752863	38753140	278	*	0	Promoter (1-2kb)	19	38755098	38783254	28157	1	10653	uc002ohr.2	-1958	ENSG00000167642	SPINT2	serine peptidase inhibitor, Kunitz type 2
159	chr19	40382591	40382844	254	*	0	Exon (uc002omp.4/8857, exon 22 of 36)	19	40328901	40337054	8154	2	2091	uc010egr.3	-45537	ENSG00000105202	FBL	fibrillarin
165	chr19	56662392	56662867	476	*	0	Intron (uc002qmm.3/55311, intron 3 of 4)	19	56652535	56672262	19728	1	55311	uc002qmn.2	9857	ENSG00000167685	ZNF444	zinc finger protein 444
166	chr2	197584	198443	860	*	0	Distal Intergenic	2	218136	256690	38555	2	26751	uc002qvv.3	58247	ENSG00000035115	SH3YL1	SH3 and SYLF domain containing 1
167	chr2	1479484	1479745	262	*	0	Intron (uc010ewj.3/7173, intron 1 of 5)	2	1488368	1544495	56128	1	7173	uc002qwy.1	-8623	ENSG00000115705	TPO	thyroid peroxidase
168	chr2	1572445	1572720	276	*	0	Distal Intergenic	2	1488368	1546499	58132	1	7173	uc002qwz.3	84077	ENSG00000115705	TPO	thyroid peroxidase
170	chr2	4781654	4781909	256	*	0	Distal Intergenic	2	4675808	4703812	28005	2	727982	uc002qyi.3	-77842	ENSG00000231532	LINC01249	long intergenic non-protein coding RNA 1249
171	chr2	6378707	6378965	259	*	0	Distal Intergenic	2	6122110	6128364	6255	1	400940	uc010yir.1	256597	NA	LOC400940	uncharacterized LOC400940
172	chr2	11042634	11042948	315	*	0	Distal Intergenic	2	11052063	11054351	2289	1	3754	uc002rax.3	-9115	ENSG00000162975	KCNF1	potassium voltage-gated channel modifier subfamily F member 1
173	chr2	28533845	28534132	288	*	0	Promoter (<=1kb)	2	28530558	28533326	2769	2	100505716	uc002rly.3	-519	ENSG00000223522	LOC100505716	uncharacterized LOC100505716
176	chr2	39071581	39071827	247	*	0	Intron (uc002rrd.4/90957, intron 3 of 14)	2	39024876	39082394	57519	2	90957	uc002rrd.4	10567	ENSG00000163214	DHX57	DExH-box helicase 57
177	chr2	86772218	86772578	361	*	0	Intron (uc002srj.3/51652, intron 1 of 5)	2	86730553	86790620	60068	2	51652	uc002srj.3	18042	ENSG00000115561	CHMP3	charged multivesicular body protein 3
178	chr2	87646649	87647008	360	*	0	Intron (uc002srs.4/64795, intron 3 of 10)	2	87754974	87821030	66057	1	112597	uc002ssk.4	-107966	ENSG00000222041	CYTOR	cytoskeleton regulator RNA
180	chr2	87720356	87720751	396	*	0	Intron (uc002srs.4/64795, intron 3 of 10)	2	87754974	87821030	66057	1	112597	uc002ssk.4	-34223	ENSG00000222041	CYTOR	cytoskeleton regulator RNA
181	chr2	87730068	87730567	500	*	0	Intron (uc002srs.4/64795, intron 3 of 10)	2	87754974	87821030	66057	1	112597	uc002ssk.4	-24407	ENSG00000222041	CYTOR	cytoskeleton regulator RNA
182	chr2	90477306	90477616	311	*	0	Distal Intergenic	2	89111884	89111968	85	1	100616399	uc021vks.1	1365422	ENSG00000265510	MIR4436A	microRNA 4436a
184	chr2	90485668	90486243	576	*	0	Distal Intergenic	2	91805188	91847975	42788	2	654342	uc002sts.4	1361732	NA	LSP1P4	LSP1 pseudogene 4
186	chr2	92320108	92320465	358	*	0	Distal Intergenic	2	92129159	92130496	1338	1	440888	uc010yuc.2	190949	NA	ACTR3BP2	ACTR3B pseudogene 2
190	chr2	178810835	178811176	342	*	0	Intron (uc002ulq.3/50940, intron 2 of 19)	2	178494127	178787564	293438	2	50940	uc002ulu.1	-23271	ENSG00000128655	PDE11A	phosphodiesterase 11A
191	chr2	182793384	182793634	251	*	0	Intron (uc002uoh.3/6744, intron 16 of 16)	2	182779943	182795464	15522	1	6744	uc002uom.3	13441	ENSG00000138434	ITPRID2	ITPR interacting domain containing 2
195	chr2	242988971	242989324	354	*	0	Distal Intergenic	2	243030844	243102469	71626	1	728323	uc010zpd.1	-41520	NA	LINC01881	long intergenic non-protein coding RNA 1881
196	chr20	59858073	59858354	282	*	0	Intron (uc002ybn.2/1002, intron 2 of 15)	20	59827482	60515673	688192	1	1002	uc002ybn.2	30591	ENSG00000179242	CDH4	cadherin 4
199	chr21	10128432	10128692	261	*	0	Distal Intergenic	21	9915250	9968593	53344	2	100132288	uc021wgy.1	-159839	ENSG00000188681	TEKT4P2	tektin 4 pseudogene 2
201	chr21	37270067	37270333	267	*	0	Intron (uc002yut.1/861, intron 3 of 10)	21	36259140	37357047	1097908	2	861	uc002yut.1	86714	ENSG00000159216	RUNX1	RUNX family transcription factor 1
202	chr21	46765444	46765982	539	*	0	Distal Intergenic	21	46707981	46717269	9289	1	642852	uc031rvz.1	57463	ENSG00000223768	LINC00205	long intergenic non-protein coding RNA 205
203	chr22	27874086	27874510	425	*	0	Distal Intergenic	22	28144265	28187871	43607	2	4330	uc010gvg.4	313361	ENSG00000169184	MN1	MN1 proto-oncogene, transcriptional regulator
204	chr22	47254984	47255351	368	*	0	Intron (uc003bib.3/25771, intron 4 of 12)	22	47169824	47571342	401519	1	25771	uc003bif.3	85160	ENSG00000054611	TBC1D22A	TBC1 domain family member 22A
205	chr3	53400476	53400757	282	*	0	Distal Intergenic	3	53324826	53381654	56829	2	55802	uc021wzk.1	-18822	ENSG00000272886	DCP1A	decapping mRNA 1A
206	chr3	141478875	141479123	249	*	0	Distal Intergenic	3	141497043	141535892	38850	1	131890	uc011bnd.2	-17920	ENSG00000114124	GRK7	G protein-coupled receptor kinase 7
207	chr3	156113100	156113356	257	*	0	Intron (uc003far.2/7881, intron 1 of 13)	3	156158946	156164694	5749	2	100874084	uc031scd.1	51338	ENSG00000242370	KCNAB1-AS1	KCNAB1 antisense RNA 1
208	chr3	158116909	158117153	245	*	0	Intron (uc011bou.2/51319, intron 5 of 6)	3	158288953	158324249	35297	1	4291	uc003fbx.3	-171800	ENSG00000178053	MLF1	myeloid leukemia factor 1
210	chr4	1267470	1267746	277	*	0	Intron (uc003gcy.1/uc003gcy.1, intron 1 of 2)	4	1283672	1323064	39393	1	10296	uc010ibs.1	-15926	ENSG00000090316	MAEA	macrophage erythroblast attacher
213	chr4	84495800	84496047	248	*	0	Intron (uc003hoy.4/84803, intron 3 of 12)	4	84457470	84527027	69558	1	84803	uc003hox.4	38330	ENSG00000138678	GPAT3	glycerol-3-phosphate acyltransferase 3
215	chr4	132680208	132680507	300	*	0	Distal Intergenic	4	134070470	134074404	3935	1	57575	uc003igz.3	-1389963	ENSG00000138650	PCDH10	protocadherin 10
216	chr4	190942921	190943171	251	*	0	Downstream (2-3kb)	4	190945523	190948412	2890	2	100288255	uc003izv.3	5241	NA	NA	NA
219	chr4	190994723	190995126	404	*	0	Promoter (<=1kb)	4	190995583	190996962	1380	1	26583	uc031sif.1	-457	NA	DUX4L8	double homeobox 4 like 8 (pseudogene)
225	chr4	191007022	191007293	272	*	0	Promoter (1-2kb)	4	191005384	191010142	4759	1	653545	uc011clk.2	1638	NA	DUX4L5	double homeobox 4 like 5 (pseudogene)
230	chr5	85089	85470	382	*	0	Distal Intergenic	5	140373	190087	49715	1	153478	uc003jak.2	-54903	ENSG00000153404	PLEKHG4B	pleckstrin homology and RhoGEF domain containing G4B
231	chr5	629775	630380	606	*	0	Intron (uc011clz.1/55722, intron 4 of 6)	5	612405	653666	41262	1	55722	uc003jbf.3	17370	ENSG00000112877	CEP72	centrosomal protein 72
232	chr5	899166	899788	623	*	0	Intron (uc010ite.2/9319, intron 3 of 8)	5	892969	918164	25196	1	9319	uc003jbr.3	6197	ENSG00000071539	TRIP13	thyroid hormone receptor interactor 13
240	chr5	68927193	68927521	329	*	0	Promoter (1-2kb)	5	68926980	68929028	2049	2	100272216	uc003jxe.2	1507	NA	NA	NA
241	chr5	80912005	80912349	345	*	0	Intron (uc003kho.4/23635, intron 3 of 16)	5	80713179	81047072	333894	2	23635	uc003kho.4	134723	ENSG00000145687	SSBP2	single stranded DNA binding protein 2
243	chr5	95343409	95343671	263	*	0	Distal Intergenic	5	95220802	95297775	76974	2	22936	uc003klr.4	-45634	ENSG00000118985	ELL2	elongation factor for RNA polymerase II 2
244	chr5	140564046	140564369	324	*	0	Exon (uc003liv.3/57717, exon 1 of 1)	5	140560980	140565796	4817	1	57717	uc003liv.3	3066	ENSG00000272674	PCDHB16	protocadherin beta 16
245	chr5	176298145	176298573	429	*	0	Intron (uc003mey.3/90249, intron 6 of 14)	5	176289625	176301567	11943	1	90249	uc010jkg.1	8520	ENSG00000113763	UNC5A	unc-5 netrin receptor A
246	chr5	177952448	177952759	312	*	0	Intron (uc021yiy.1/91522, intron 2 of 28)	5	177664617	178017556	352940	2	91522	uc021yiy.1	64797	ENSG00000050767	COL23A1	collagen type XXIII alpha 1 chain
247	chr5	178287398	178287708	311	*	0	Promoter (<=1kb)	5	178287688	178311424	23737	1	117608	uc003mjm.3	0	ENSG00000178338	ZNF354B	zinc finger protein 354B
248	chr5	180752568	180753138	571	*	0	Promoter (2-3kb)	5	180750507	180755196	4690	1	100132062	uc010jlw.3	2061	NA	LOC100132062	uncharacterized LOC100132062
250	chr6	3091588	3092435	848	*	0	Intron (uc003muv.4/8737, intron 9 of 12)	6	3076998	3115421	38424	1	8737	uc011dhs.2	14590	ENSG00000137275	RIPK1	receptor interacting serine/threonine kinase 1
253	chr6	133985103	133985433	331	*	0	Intron (uc003qeg.1/uc003qeg.1, intron 4 of 8)	6	134142285	134175130	32846	1	154089	uc003qeh.2	-156852	NA	LINC01312	long intergenic non-protein coding RNA 1312
254	chr6	141470073	141470333	261	*	0	Distal Intergenic	6	141004951	141005020	70	1	100616180	uc021zge.1	465122	ENSG00000264390	MIR4465	microRNA 4465
255	chr6	148329263	148329534	272	*	0	Distal Intergenic	6	148663729	148873184	209456	1	23328	uc003qme.1	-334195	ENSG00000111961	SASH1	SAM and SH3 domain containing 1
256	chr6	150305174	150305513	340	*	0	Distal Intergenic	6	150285143	150294846	9704	1	80329	uc003qnp.3	20031	ENSG00000111981	ULBP1	UL16 binding protein 1
258	chr6	169055395	169055808	414	*	0	Intron (uc003qwr.2/64094, intron 11 of 12)	6	169017922	169068674	50753	1	64094	uc011egu.2	37473	ENSG00000112562	SMOC2	SPARC related modular calcium binding 2
259	chr7	510124	510606	483	*	0	Distal Intergenic	7	540415	553104	12690	2	5154	uc003sit.1	42498	ENSG00000197461	PDGFA	platelet derived growth factor subunit A
260	chr7	1056050	1056406	357	*	0	Intron (uc003sju.2/84310, intron 2 of 4)	7	1062569	1062662	94	2	442907	uc011jvv.1	6256	ENSG00000199023	MIR339	microRNA 339
261	chr7	4015542	4015793	252	*	0	Intron (uc003smx.3/221935, intron 13 of 44)	7	4050598	4308631	258034	1	221935	uc010kso.3	-34805	ENSG00000146555	SDK1	sidekick cell adhesion molecule 1
262	chr7	4016142	4016589	448	*	0	Intron (uc003smx.3/221935, intron 13 of 44)	7	4050598	4308631	258034	1	221935	uc010kso.3	-34009	ENSG00000146555	SDK1	sidekick cell adhesion molecule 1
270	chr7	118343814	118344134	321	*	0	Distal Intergenic	7	117864712	117882784	18073	1	56311	uc003vji.3	479102	ENSG00000106013	ANKRD7	ankyrin repeat domain 7
271	chr8	33193	33466	274	*	0	Distal Intergenic	8	116086	117024	939	2	441308	uc011kwf.2	83558	ENSG00000176269	OR4F21	olfactory receptor family 4 subfamily F member 21
273	chr8	31571251	31571508	258	*	0	Intron (uc022ats.1/3084, intron 1 of 10)	8	31497268	32600770	1103503	1	3084	uc003xip.3	73983	ENSG00000157168	NRG1	neuregulin 1
275	chr8	43824651	43825041	391	*	0	Distal Intergenic	8	43147585	43218328	70744	1	340441	uc003xqa.1	677066	ENSG00000188877	POTEA	POTE ankyrin domain family member A
277	chr8	43827996	43828266	271	*	0	Distal Intergenic	8	43147585	43218328	70744	1	340441	uc003xqa.1	680411	ENSG00000188877	POTEA	POTE ankyrin domain family member A
278	chr8	43829798	43830147	350	*	0	Distal Intergenic	8	43147585	43218328	70744	1	340441	uc003xqa.1	682213	ENSG00000188877	POTEA	POTE ankyrin domain family member A
281	chr8	43835402	43835756	355	*	0	Distal Intergenic	8	43147585	43218328	70744	1	340441	uc003xqa.1	687817	ENSG00000188877	POTEA	POTE ankyrin domain family member A
282	chr8	43837274	43837652	379	*	0	Distal Intergenic	8	43147585	43218328	70744	1	340441	uc003xqa.1	689689	ENSG00000188877	POTEA	POTE ankyrin domain family member A
284	chr8	46842210	46842454	245	*	0	Distal Intergenic	8	47752508	47765991	13484	1	497634	uc010lxr.1	-910054	NA	LINC00293	long intergenic non-protein coding RNA 293
286	chr8	46855110	46855605	496	*	0	Distal Intergenic	8	47752508	47765991	13484	1	497634	uc010lxr.1	-896903	NA	LINC00293	long intergenic non-protein coding RNA 293
311	chr8	97098183	97098431	249	*	0	Distal Intergenic	8	97154558	97173020	18463	2	392255	uc003yhp.3	74589	ENSG00000156466	GDF6	growth differentiation factor 6
313	chr9	320683	321105	423	*	0	Intron (uc011lls.1/81704, intron 7 of 13)	9	365591	405097	39507	1	81704	uc010mgw.2	-44486	ENSG00000107099	DOCK8	dedicator of cytokinesis 8
314	chr9	13031154	13031408	255	*	0	Distal Intergenic	9	13105703	13120649	14947	2	8777	uc003zkx.4	89241	ENSG00000107186	MPDZ	multiple PDZ domain crumbs cell polarity complex component
315	chr9	72092222	72092476	255	*	0	Intron (uc004ahh.2/320, intron 2 of 12)	9	71990652	72007370	16719	1	9413	uc010moo.1	101570	ENSG00000135063	FAM189A2	family with sequence similarity 189 member A2
316	chr9	96881448	96881706	259	*	0	Distal Intergenic	9	96846711	96872138	25428	1	138639	uc010mrj.2	34737	ENSG00000158079	PTPDC1	protein tyrosine phosphatase domain containing 1
317	chr9	99687231	99687665	435	*	0	Distal Intergenic	9	99691286	99701700	10415	1	441457	uc022bkp.1	-3621	ENSG00000188152	NUTM2G	NUT family member 2G
318	chr9	114902416	114902691	276	*	0	Intron (uc022bma.1/100422990, intron 2 of 2)	9	114803061	114937556	134496	2	64420	uc004bfu.3	34865	ENSG00000106868	SUSD1	sushi domain containing 1
319	chr9	115833142	115833452	311	*	0	Distal Intergenic	9	115804174	115818996	14823	2	7539	uc011lxa.1	-14146	ENSG00000136866	ZFP37	ZFP37 zinc finger protein
320	chr9	137357046	137357460	415	*	0	Distal Intergenic	9	137309004	137319016	10013	1	6256	uc004cfd.1	48042	ENSG00000186350	RXRA	retinoid X receptor alpha
323	chr9	140617454	140617821	368	*	0	Intron (uc004coa.3/79813, intron 3 of 15)	9	140633054	140637980	4927	1	79813	uc010ncn.1	-15233	ENSG00000181090	EHMT1	euchromatic histone lysine methyltransferase 1
344	chrX	114975048	114975481	434	*	0	Distal Intergenic	23	114877625	114885179	7555	1	5358	uc011mtl.2	97423	ENSG00000102024	PLS3	plastin 3
345	chrX	114984923	114985516	594	*	0	Distal Intergenic	23	114877625	114885179	7555	1	5358	uc011mtl.2	107298	ENSG00000102024	PLS3	plastin 3
346	chrX	114993320	114993574	255	*	0	Distal Intergenic	23	114877625	114885179	7555	1	5358	uc011mtl.2	115695	ENSG00000102024	PLS3	plastin 3
347	chrX	149551148	149551432	285	*	0	Intron (uc011mxt.1/10046, intron 2 of 3)	23	149531551	149682448	150898	1	10046	uc011mxu.2	19597	ENSG00000013619	MAMLD1	mastermind like domain containing 1
350	chrY	58819568	58821184	1617	*	0	Distal Intergenic	24	59100457	59115123	14667	1	10251	uc004fxi.1	-279273	ENSG00000168939	SPRY3	sprouty RTK signaling antagonist 3
351	chrY	58821438	58821734	297	*	0	Distal Intergenic	24	59100457	59115123	14667	1	10251	uc004fxi.1	-278723	ENSG00000168939	SPRY3	sprouty RTK signaling antagonist 3
352	chrY	58824484	58824847	364	*	0	Distal Intergenic	24	59100457	59115123	14667	1	10251	uc004fxi.1	-275610	ENSG00000168939	SPRY3	sprouty RTK signaling antagonist 3
353	chrY	58825277	58825571	295	*	0	Distal Intergenic	24	59100457	59115123	14667	1	10251	uc004fxi.1	-274886	ENSG00000168939	SPRY3	sprouty RTK signaling antagonist 3
354	chrY	58826319	58826733	415	*	0	Distal Intergenic	24	59100457	59115123	14667	1	10251	uc004fxi.1	-273724	ENSG00000168939	SPRY3	sprouty RTK signaling antagonist 3
355	chrY	58829486	58830082	597	*	0	Distal Intergenic	24	59100457	59115123	14667	1	10251	uc004fxi.1	-270375	ENSG00000168939	SPRY3	sprouty RTK signaling antagonist 3
356	chrY	58831815	58832586	772	*	0	Distal Intergenic	24	59100457	59115123	14667	1	10251	uc004fxi.1	-267871	ENSG00000168939	SPRY3	sprouty RTK signaling antagonist 3
357	chrY	58835476	58836580	1105	*	0	Distal Intergenic	24	59100457	59115123	14667	1	10251	uc004fxi.1	-263877	ENSG00000168939	SPRY3	sprouty RTK signaling antagonist 3
358	chrY	58837871	58838115	245	*	0	Distal Intergenic	24	59100457	59115123	14667	1	10251	uc004fxi.1	-262342	ENSG00000168939	SPRY3	sprouty RTK signaling antagonist 3
359	chrY	58838549	58839205	657	*	0	Distal Intergenic	24	59100457	59115123	14667	1	10251	uc004fxi.1	-261252	ENSG00000168939	SPRY3	sprouty RTK signaling antagonist 3
360	chrY	58841662	58841926	265	*	0	Distal Intergenic	24	59100457	59115123	14667	1	10251	uc004fxi.1	-258531	ENSG00000168939	SPRY3	sprouty RTK signaling antagonist 3
361	chrY	58844745	58845004	260	*	0	Distal Intergenic	24	59100457	59115123	14667	1	10251	uc004fxi.1	-255453	ENSG00000168939	SPRY3	sprouty RTK signaling antagonist 3
362	chrY	58846715	58847020	306	*	0	Distal Intergenic	24	59100457	59115123	14667	1	10251	uc004fxi.1	-253437	ENSG00000168939	SPRY3	sprouty RTK signaling antagonist 3
363	chrY	58847542	58847918	377	*	0	Distal Intergenic	24	59100457	59115123	14667	1	10251	uc004fxi.1	-252539	ENSG00000168939	SPRY3	sprouty RTK signaling antagonist 3
364	chrY	58849939	58850518	580	*	0	Distal Intergenic	24	59100457	59115123	14667	1	10251	uc004fxi.1	-249939	ENSG00000168939	SPRY3	sprouty RTK signaling antagonist 3
365	chrY	58850783	58851552	770	*	0	Distal Intergenic	24	59100457	59115123	14667	1	10251	uc004fxi.1	-248905	ENSG00000168939	SPRY3	sprouty RTK signaling antagonist 3
366	chrY	58853763	58854174	412	*	0	Distal Intergenic	24	59100457	59115123	14667	1	10251	uc004fxi.1	-246283	ENSG00000168939	SPRY3	sprouty RTK signaling antagonist 3
367	chrY	58854533	58855096	564	*	0	Distal Intergenic	24	59100457	59115123	14667	1	10251	uc004fxi.1	-245361	ENSG00000168939	SPRY3	sprouty RTK signaling antagonist 3
368	chrY	58858220	58858795	576	*	0	Distal Intergenic	24	59100457	59115123	14667	1	10251	uc004fxi.1	-241662	ENSG00000168939	SPRY3	sprouty RTK signaling antagonist 3
369	chrY	58859995	58860337	343	*	0	Distal Intergenic	24	59100457	59115123	14667	1	10251	uc004fxi.1	-240120	ENSG00000168939	SPRY3	sprouty RTK signaling antagonist 3
370	chrY	58861703	58862170	468	*	0	Distal Intergenic	24	59100457	59115123	14667	1	10251	uc004fxi.1	-238287	ENSG00000168939	SPRY3	sprouty RTK signaling antagonist 3
371	chrY	58863488	58864522	1035	*	0	Distal Intergenic	24	59100457	59115123	14667	1	10251	uc004fxi.1	-235935	ENSG00000168939	SPRY3	sprouty RTK signaling antagonist 3
372	chrY	58864933	58866954	2022	*	0	Distal Intergenic	24	59100457	59115123	14667	1	10251	uc004fxi.1	-233503	ENSG00000168939	SPRY3	sprouty RTK signaling antagonist 3
373	chrY	58867921	58868197	277	*	0	Distal Intergenic	24	59100457	59115123	14667	1	10251	uc004fxi.1	-232260	ENSG00000168939	SPRY3	sprouty RTK signaling antagonist 3
374	chrY	58869339	58869962	624	*	0	Distal Intergenic	24	59100457	59115123	14667	1	10251	uc004fxi.1	-230495	ENSG00000168939	SPRY3	sprouty RTK signaling antagonist 3
375	chrY	58870974	58871783	810	*	0	Distal Intergenic	24	59100457	59115123	14667	1	10251	uc004fxi.1	-228674	ENSG00000168939	SPRY3	sprouty RTK signaling antagonist 3
376	chrY	58873246	58873802	557	*	0	Distal Intergenic	24	59100457	59115123	14667	1	10251	uc004fxi.1	-226655	ENSG00000168939	SPRY3	sprouty RTK signaling antagonist 3
377	chrY	58874183	58874574	392	*	0	Distal Intergenic	24	59100457	59115123	14667	1	10251	uc004fxi.1	-225883	ENSG00000168939	SPRY3	sprouty RTK signaling antagonist 3
378	chrY	58875027	58876355	1329	*	0	Distal Intergenic	24	59100457	59115123	14667	1	10251	uc004fxi.1	-224102	ENSG00000168939	SPRY3	sprouty RTK signaling antagonist 3
379	chrY	58877827	58878599	773	*	0	Distal Intergenic	24	59100457	59115123	14667	1	10251	uc004fxi.1	-221858	ENSG00000168939	SPRY3	sprouty RTK signaling antagonist 3
380	chrY	58882734	58883985	1252	*	0	Distal Intergenic	24	59100457	59115123	14667	1	10251	uc004fxi.1	-216472	ENSG00000168939	SPRY3	sprouty RTK signaling antagonist 3
381	chrY	58884418	58884869	452	*	0	Distal Intergenic	24	59100457	59115123	14667	1	10251	uc004fxi.1	-215588	ENSG00000168939	SPRY3	sprouty RTK signaling antagonist 3
382	chrY	58885372	58885939	568	*	0	Distal Intergenic	24	59100457	59115123	14667	1	10251	uc004fxi.1	-214518	ENSG00000168939	SPRY3	sprouty RTK signaling antagonist 3
383	chrY	58888801	58889095	295	*	0	Distal Intergenic	24	59100457	59115123	14667	1	10251	uc004fxi.1	-211362	ENSG00000168939	SPRY3	sprouty RTK signaling antagonist 3
384	chrY	58891360	58891606	247	*	0	Distal Intergenic	24	59100457	59115123	14667	1	10251	uc004fxi.1	-208851	ENSG00000168939	SPRY3	sprouty RTK signaling antagonist 3
385	chrY	58892446	58893132	687	*	0	Distal Intergenic	24	59100457	59115123	14667	1	10251	uc004fxi.1	-207325	ENSG00000168939	SPRY3	sprouty RTK signaling antagonist 3
386	chrY	58896129	58896704	576	*	0	Distal Intergenic	24	59100457	59115123	14667	1	10251	uc004fxi.1	-203753	ENSG00000168939	SPRY3	sprouty RTK signaling antagonist 3
387	chrY	58897468	58897758	291	*	0	Distal Intergenic	24	59100457	59115123	14667	1	10251	uc004fxi.1	-202699	ENSG00000168939	SPRY3	sprouty RTK signaling antagonist 3
388	chrY	58898392	58899049	658	*	0	Distal Intergenic	24	59100457	59115123	14667	1	10251	uc004fxi.1	-201408	ENSG00000168939	SPRY3	sprouty RTK signaling antagonist 3
389	chrY	58899488	58899907	420	*	0	Distal Intergenic	24	59100457	59115123	14667	1	10251	uc004fxi.1	-200550	ENSG00000168939	SPRY3	sprouty RTK signaling antagonist 3
390	chrY	58903781	58904063	283	*	0	Distal Intergenic	24	59100457	59115123	14667	1	10251	uc004fxi.1	-196394	ENSG00000168939	SPRY3	sprouty RTK signaling antagonist 3
391	chrY	58904756	58905188	433	*	0	Distal Intergenic	24	59100457	59115123	14667	1	10251	uc004fxi.1	-195269	ENSG00000168939	SPRY3	sprouty RTK signaling antagonist 3
392	chrY	58905933	58906446	514	*	0	Distal Intergenic	24	59100457	59115123	14667	1	10251	uc004fxi.1	-194011	ENSG00000168939	SPRY3	sprouty RTK signaling antagonist 3
393	chrY	58906701	58907192	492	*	0	Distal Intergenic	24	59100457	59115123	14667	1	10251	uc004fxi.1	-193265	ENSG00000168939	SPRY3	sprouty RTK signaling antagonist 3
394	chrY	58907777	58908767	991	*	0	Distal Intergenic	24	59100457	59115123	14667	1	10251	uc004fxi.1	-191690	ENSG00000168939	SPRY3	sprouty RTK signaling antagonist 3
395	chrY	58911304	58911580	277	*	0	Distal Intergenic	24	59100457	59115123	14667	1	10251	uc004fxi.1	-188877	ENSG00000168939	SPRY3	sprouty RTK signaling antagonist 3
396	chrY	58912396	58912673	278	*	0	Distal Intergenic	24	59100457	59115123	14667	1	10251	uc004fxi.1	-187784	ENSG00000168939	SPRY3	sprouty RTK signaling antagonist 3
397	chrY	58913993	58915088	1096	*	0	Distal Intergenic	24	59100457	59115123	14667	1	10251	uc004fxi.1	-185369	ENSG00000168939	SPRY3	sprouty RTK signaling antagonist 3
398	chrY	58915473	58916546	1074	*	0	Distal Intergenic	24	59100457	59115123	14667	1	10251	uc004fxi.1	-183911	ENSG00000168939	SPRY3	sprouty RTK signaling antagonist 3
